# Supplementary material for: Paradoxical Pro-angiogenic Effect of Low-Dose Ellipticine Identified by In Silico Drug Repurposing
Source: Int J Mol Sci. 2021 Aug 23;22(16):9067. doi: 10.3390/ijms22169067 (PMC8396501; doi:10.3390/ijms22169067)
Supplement: Supplementary file 1 [file ijms-22-09067-s001.zip]

Archive with 1 entries (1 files):
- ijms-1345451-supplementary.xlsx
