# Supplementary material for: Paradoxical Pro-angiogenic Effect of Low-Dose Ellipticine Identified by In Silico Drug Repurposing
Source: Int J Mol Sci. 2021 Aug 23;22(16):9067. doi: 10.3390/ijms22169067 (PMC8396501; doi:10.3390/ijms22169067)
Supplement: Supplementary file 1 [file ijms-22-09067-s001.zip › ijms-1345451-supplementary.xlsx]

## Sheet: Sheet1
Supplamental table S1. Reverse or mimic DEG signatures for the candidate compounds
No	Score	Perturbation	Cell-line	Dose	Time	Perturbation LIFE URL	Perturbation PubChem URL	Perturbation DrugBank URL
1	1.3576	S1040	HT29	10.0um	6.0h	http://life.ccs.miami.edu/life/summary?mode=SmallMolecule&source=BROAD&input=BRD-K23984367	http://pubchem.ncbi.nlm.nih.gov/summary/summary.cgi?cid=406563	None
2	1.3469	KIN001-043	HME1	10um	3h	http://life.ccs.miami.edu/life/summary?mode=SmallMolecule&source=BROAD&input=BRD-K44100512	None	None
3	1.3431	TWS-119	HS578T	10um	3h	http://life.ccs.miami.edu/life/summary?mode=SmallMolecule&source=BROAD&input=BRD-K94176593	http://pubchem.ncbi.nlm.nih.gov/summary/summary.cgi?cid=9549289	None
4	1.3412	BRD-K95785537	HT29	10.0um	6.0h	http://life.ccs.miami.edu/life/summary?mode=SmallMolecule&source=BROAD&input=BRD-K95785537	http://pubchem.ncbi.nlm.nih.gov/summary/summary.cgi?cid=4878	None
5	1.3373	WH-4-025	BT20	1.11um	3h	http://life.ccs.miami.edu/life/summary?mode=SmallMolecule&source=BROAD&input=BRD-U60236422	None	None
6	1.3366	fostamatinib	HS578T	10um	3h	http://life.ccs.miami.edu/life/summary?mode=SmallMolecule&source=BROAD&input=BRD-K20285085	http://pubchem.ncbi.nlm.nih.gov/summary/summary.cgi?cid=11213558	None
7	1.3345	VX-680	A375	10.0um	6.0h	http://life.ccs.miami.edu/life/summary?mode=SmallMolecule&source=BROAD&input=BRD-K87947369	http://pubchem.ncbi.nlm.nih.gov/summary/summary.cgi?cid=5494449	None
8	1.3339	TGX-221	MCF10A	0.04um	3h	http://life.ccs.miami.edu/life/summary?mode=SmallMolecule&source=BROAD&input=BRD-A41692738	http://pubchem.ncbi.nlm.nih.gov/summary/summary.cgi?cid=9907093	None
9	1.3337	BRD-K18787491	HT29	10.0um	6.0h	http://life.ccs.miami.edu/life/summary?mode=SmallMolecule&source=BROAD&input=BRD-K18787491	http://pubchem.ncbi.nlm.nih.gov/summary/summary.cgi?cid=3006531	None
10	1.329	BRD-K12244279	HT29	10.0um	6.0h	http://life.ccs.miami.edu/life/summary?mode=SmallMolecule&source=BROAD&input=BRD-K12244279	http://pubchem.ncbi.nlm.nih.gov/summary/summary.cgi?cid=9549284	None
11	1.3268	PD-184352	MCF10A	0.37um	3h	http://life.ccs.miami.edu/life/summary?mode=SmallMolecule&source=BROAD&input=BRD-K05104363	http://pubchem.ncbi.nlm.nih.gov/summary/summary.cgi?cid=6918454	None
12	1.3205	AS-605240	MCF10A	10um	3h	http://life.ccs.miami.edu/life/summary?mode=SmallMolecule&source=BROAD&input=BRD-K41895714	http://pubchem.ncbi.nlm.nih.gov/summary/summary.cgi?cid=10377751	None
13	1.3203	BRD-K53414658	HT29	10.0um	6.0h	http://life.ccs.miami.edu/life/summary?mode=SmallMolecule&source=BROAD&input=BRD-K53414658	http://pubchem.ncbi.nlm.nih.gov/summary/summary.cgi?cid=9911830	None
14	1.3196	PD 98059	HT29	10.0um	6.0h	http://life.ccs.miami.edu/life/summary?mode=SmallMolecule&source=BROAD&input=BRD-K62810658	http://pubchem.ncbi.nlm.nih.gov/summary/summary.cgi?cid=4713	None
15	1.3188	HY-10181	HT29	10.0um	6.0h	http://life.ccs.miami.edu/life/summary?mode=SmallMolecule&source=BROAD&input=BRD-K49328571	http://pubchem.ncbi.nlm.nih.gov/summary/summary.cgi?cid=3062316	http://www.drugbank.ca/drugs/DB01254
16	1.317	ERK inhibitor 11e	HT29	0.5um	6.0h	http://life.ccs.miami.edu/life/summary?mode=SmallMolecule&source=BROAD&input=BRD-K93725829	http://pubchem.ncbi.nlm.nih.gov/summary/summary.cgi?cid=11634725	None
17	1.3156	gefitinib	MCF10A	1.11um	3h	http://life.ccs.miami.edu/life/summary?mode=SmallMolecule&source=BROAD&input=BRD-K64052750	http://pubchem.ncbi.nlm.nih.gov/summary/summary.cgi?cid=123631	http://www.drugbank.ca/drugs/DB00317
18	1.3137	afatinib	MCF10A	0.37um	3h	http://life.ccs.miami.edu/life/summary?mode=SmallMolecule&source=BROAD&input=BRD-A58767537	http://pubchem.ncbi.nlm.nih.gov/summary/summary.cgi?cid=22225683	None
19	1.3119	420-032	HCC515	10.0um	6.0h	http://life.ccs.miami.edu/life/summary?mode=SmallMolecule&source=BROAD&input=BRD-K14880289	http://pubchem.ncbi.nlm.nih.gov/summary/summary.cgi?cid=9803963	None
20	1.3118	S-8599	HT29	10.0um	6.0h	http://life.ccs.miami.edu/life/summary?mode=SmallMolecule&source=BROAD&input=BRD-K49810818	http://pubchem.ncbi.nlm.nih.gov/summary/summary.cgi?cid=10173949	None
21	1.3115	WZ-4-145	BT20	1.11um	3h	http://life.ccs.miami.edu/life/summary?mode=SmallMolecule&source=BROAD&input=BRD-U61997977	None	None
22	1.3102	BRD-U37049823	HT29	10.0um	6.0h	http://life.ccs.miami.edu/life/summary?mode=SmallMolecule&source=BROAD&input=BRD-U37049823	None	None
23	1.3097	neratinib	MCF10A	0.37um	3h	http://life.ccs.miami.edu/life/summary?mode=SmallMolecule&source=BROAD&input=BRD-K85606544	http://pubchem.ncbi.nlm.nih.gov/summary/summary.cgi?cid=9915743	None
24	1.3085	BRD-K62810658	HT29	10.0um	6.0h	http://life.ccs.miami.edu/life/summary?mode=SmallMolecule&source=BROAD&input=BRD-K62810658	http://pubchem.ncbi.nlm.nih.gov/summary/summary.cgi?cid=4713	None
25	1.3075	PD-0325901	MCF10A	1.11um	3h	http://life.ccs.miami.edu/life/summary?mode=SmallMolecule&source=BROAD&input=BRD-K49865102	http://pubchem.ncbi.nlm.nih.gov/summary/summary.cgi?cid=9826528	None
26	1.3072	selumetinib	MCF10A	0.37um	3h	http://life.ccs.miami.edu/life/summary?mode=SmallMolecule&source=BROAD&input=BRD-K57080016	http://pubchem.ncbi.nlm.nih.gov/summary/summary.cgi?cid=10127622	None
27	1.3059	canertinib	MCF10A	0.12um	3h	http://life.ccs.miami.edu/life/summary?mode=SmallMolecule&source=BROAD&input=BRD-K50168500	http://pubchem.ncbi.nlm.nih.gov/summary/summary.cgi?cid=156414	None
28	1.301	erlotinib	BT20	3.33um	3h	http://life.ccs.miami.edu/life/summary?mode=SmallMolecule&source=BROAD&input=BRD-K70401845	http://pubchem.ncbi.nlm.nih.gov/summary/summary.cgi?cid=176871	None
29	1.2641	HY-11004	HCC515	10.0um	6.0h	http://life.ccs.miami.edu/life/summary?mode=SmallMolecule&source=BROAD&input=BRD-K05804044	http://pubchem.ncbi.nlm.nih.gov/summary/summary.cgi?cid=11676786	None
30	1.2606	BRD-K46419649	HT29	10.0um	6.0h	http://life.ccs.miami.edu/life/summary?mode=SmallMolecule&source=BROAD&input=BRD-K46419649	http://pubchem.ncbi.nlm.nih.gov/summary/summary.cgi?cid=3006531	None
31	1.2564	HY-10161	PC3	10.0um	6.0h	http://life.ccs.miami.edu/life/summary?mode=SmallMolecule&source=BROAD&input=BRD-K59369769	http://pubchem.ncbi.nlm.nih.gov/summary/summary.cgi?cid=5494449	None
32	1.2531	BRD-U73238814	HT29	10.0um	6.0h	http://life.ccs.miami.edu/life/summary?mode=SmallMolecule&source=BROAD&input=BRD-U73238814	None	None
33	1.2529	BRD-K94176593	HT29	10.0um	6.0h	http://life.ccs.miami.edu/life/summary?mode=SmallMolecule&source=BROAD&input=BRD-K94176593	http://pubchem.ncbi.nlm.nih.gov/summary/summary.cgi?cid=9549289	None
34	1.2413	Y-39983	HA1E	10um	24h	http://life.ccs.miami.edu/life/summary?mode=SmallMolecule&source=BROAD&input=BRD-K56751279	http://pubchem.ncbi.nlm.nih.gov/summary/summary.cgi?cid=9810884	None
35	1.2373	THZ-2-98-01	HA1E	10um	24h	http://life.ccs.miami.edu/life/summary?mode=SmallMolecule&source=BROAD&input=BRD-U41416256	None	None
36	1.2315	dacomitinib	A549	0.04um	24h	http://life.ccs.miami.edu/life/summary?mode=SmallMolecule&source=BROAD&input=BRD-K57169635	None	None
37	1.2145	BRD-K03600606	NPC	10.0um	24.0h	http://life.ccs.miami.edu/life/summary?mode=SmallMolecule&source=BROAD&input=BRD-K03600606	http://pubchem.ncbi.nlm.nih.gov/summary/summary.cgi?cid=6708716	None
38	1.2138	QL-XI-92	HA1E	0.37um	24h	http://life.ccs.miami.edu/life/summary?mode=SmallMolecule&source=BROAD&input=BRD-K24515980	http://pubchem.ncbi.nlm.nih.gov/summary/summary.cgi?cid=73265214	None
39	1.2121	Emetine Dihydrochloride Hydrate (74)	PL21	0.63um	6.0h	http://life.ccs.miami.edu/life/summary?mode=SmallMolecule&source=BROAD&input=BRD-K01976263	http://pubchem.ncbi.nlm.nih.gov/summary/summary.cgi?cid=11957493	None
40	1.2036	Nadolol	PC3	10.0um	6.0h	http://life.ccs.miami.edu/life/summary?mode=SmallMolecule&source=BROAD&input=BRD-A87606379	http://pubchem.ncbi.nlm.nih.gov/summary/summary.cgi?cid=39147	http://www.drugbank.ca/drugs/DB01203
41	1.1954	ALW-II-38-3	HA1E	0.12um	24h	http://life.ccs.miami.edu/life/summary?mode=SmallMolecule&source=BROAD&input=BRD-K68191783	http://pubchem.ncbi.nlm.nih.gov/summary/summary.cgi?cid=24880028	None
42	1.1871	Carbazol-9-yl-p-tolyl-methanone	VCAP	10.0um	24.0h	http://life.ccs.miami.edu/life/summary?mode=SmallMolecule&source=BROAD&input=BRD-K71265179	http://pubchem.ncbi.nlm.nih.gov/summary/summary.cgi?cid=576989	None
43	1.1858	eryped	PC3	10.0um	6.0h	http://life.ccs.miami.edu/life/summary?mode=SmallMolecule&source=BROAD&input=BRD-A44827100	http://pubchem.ncbi.nlm.nih.gov/summary/summary.cgi?cid=3256	None
44	1.1834	glyburide	PC3	10.0um	6.0h	http://life.ccs.miami.edu/life/summary?mode=SmallMolecule&source=BROAD&input=BRD-K36927236	http://pubchem.ncbi.nlm.nih.gov/summary/summary.cgi?cid=3488	http://www.drugbank.ca/drugs/DB01016
45	1.1816	MK-1775	HEPG2	10um	24h	http://life.ccs.miami.edu/life/summary?mode=SmallMolecule&source=BROAD&input=BRD-K54256913	http://pubchem.ncbi.nlm.nih.gov/summary/summary.cgi?cid=24856436	None
46	1.1799	BRD-K47869605	A549	10.0um	24.0h	http://life.ccs.miami.edu/life/summary?mode=SmallMolecule&source=BROAD&input=BRD-K47869605	http://pubchem.ncbi.nlm.nih.gov/summary/summary.cgi?cid=10607	http://www.drugbank.ca/drugs/DB01179
47	1.1766	R(-)-2,10,11-TRIHYDROXYAPORPHINE	HCC515	10.0um	24.0h	http://life.ccs.miami.edu/life/summary?mode=SmallMolecule&source=BROAD&input=BRD-K39187410	http://pubchem.ncbi.nlm.nih.gov/summary/summary.cgi?cid=11957531	None
48	1.1746	COSMOSIIN	HA1E	10.0um	24.0h	http://life.ccs.miami.edu/life/summary?mode=SmallMolecule&source=BROAD&input=BRD-K13642330	http://pubchem.ncbi.nlm.nih.gov/summary/summary.cgi?cid=5280704	None
49	1.1743	pelitinib	HA1E	3.33um	24h	http://life.ccs.miami.edu/life/summary?mode=SmallMolecule&source=BROAD&input=BRD-K08799216	http://pubchem.ncbi.nlm.nih.gov/summary/summary.cgi?cid=6445562	None
50	0.9425	BRD-K33606495	PC3	10.0um	24.0h	http://life.ccs.miami.edu/life/summary?mode=SmallMolecule&source=BROAD&input=BRD-K33606495	http://pubchem.ncbi.nlm.nih.gov/summary/summary.cgi?cid=24868685	None
51	0.9424	JW-7-24-1	A375	0.37um	24h	http://life.ccs.miami.edu/life/summary?mode=SmallMolecule&source=BROAD&input=BRD-K57282030	http://pubchem.ncbi.nlm.nih.gov/summary/summary.cgi?cid=69923936	None
52	0.9424	BRD-A54880345	MCF7	10.0um	6.0h	http://life.ccs.miami.edu/life/summary?mode=SmallMolecule&source=BROAD&input=BRD-A54880345	http://pubchem.ncbi.nlm.nih.gov/summary/summary.cgi?cid=36339	None
53	0.9423	mitoxantrone	A549	3.33um	24h	http://life.ccs.miami.edu/life/summary?mode=SmallMolecule&source=BROAD&input=BRD-K21680192	http://pubchem.ncbi.nlm.nih.gov/summary/summary.cgi?cid=5458171	None
54	0.9423	BRD-K35716340	RKO	12.0um	6.0h	http://life.ccs.miami.edu/life/summary?mode=SmallMolecule&source=BROAD&input=BRD-K35716340	http://pubchem.ncbi.nlm.nih.gov/summary/summary.cgi?cid=1641662	None
55	0.9422	PHA-793887	HS578T	3.33um	24h	http://life.ccs.miami.edu/life/summary?mode=SmallMolecule&source=BROAD&input=BRD-K64800655	http://pubchem.ncbi.nlm.nih.gov/summary/summary.cgi?cid=46191454	None
56	0.9422	Importazole	HA1E	60.0um	24.0h	http://life.ccs.miami.edu/life/summary?mode=SmallMolecule&source=BROAD&input=BRD-A02481876	http://pubchem.ncbi.nlm.nih.gov/summary/summary.cgi?cid=2949965	None
57	0.9422	ESTRADIOL VALERATE	HA1E	10.0um	6.0h	http://life.ccs.miami.edu/life/summary?mode=SmallMolecule&source=BROAD&input=BRD-A39747742	http://pubchem.ncbi.nlm.nih.gov/summary/summary.cgi?cid=163332	None
58	0.9422	nilotinib	HA1E	10um	24h	http://life.ccs.miami.edu/life/summary?mode=SmallMolecule&source=BROAD&input=BRD-K81528515	http://pubchem.ncbi.nlm.nih.gov/summary/summary.cgi?cid=644241	http://www.drugbank.ca/drugs/DB04868
59	0.9421	BIBR1532	NCIH2073	80.0um	6.0h	http://life.ccs.miami.edu/life/summary?mode=SmallMolecule&source=BROAD&input=BRD-K04623885	http://pubchem.ncbi.nlm.nih.gov/summary/summary.cgi?cid=9927531	None
60	0.9421	BRD-K98288062	VCAP	10.0um	6.0h	http://life.ccs.miami.edu/life/summary?mode=SmallMolecule&source=BROAD&input=BRD-K98288062	http://pubchem.ncbi.nlm.nih.gov/summary/summary.cgi?cid=44460137	None
61	0.9421	Dimethisoquin hydrochloride	MCF7	10.0um	24.0h	http://life.ccs.miami.edu/life/summary?mode=SmallMolecule&source=BROAD&input=BRD-K73391359	http://pubchem.ncbi.nlm.nih.gov/summary/summary.cgi?cid=6857	None
62	0.942	sirolimus	HCT116	10.0um	6.0h	http://life.ccs.miami.edu/life/summary?mode=SmallMolecule&source=BROAD&input=BRD-A79768653	http://pubchem.ncbi.nlm.nih.gov/summary/summary.cgi?cid=5374464	None
63	0.9419	BRD-K58223721	A549	10.0um	6.0h	http://life.ccs.miami.edu/life/summary?mode=SmallMolecule&source=BROAD&input=BRD-K58223721	http://pubchem.ncbi.nlm.nih.gov/summary/summary.cgi?cid=3082629	None
64	0.9416	Isocarboxazid	VCAP	10.0um	24.0h	http://life.ccs.miami.edu/life/summary?mode=SmallMolecule&source=BROAD&input=BRD-K93332168	http://pubchem.ncbi.nlm.nih.gov/summary/summary.cgi?cid=3759	http://www.drugbank.ca/drugs/DB01247
65	0.9416	thioridazine	SNUC4	10.0um	6.0h	http://life.ccs.miami.edu/life/summary?mode=SmallMolecule&source=BROAD&input=BRD-A84481105	http://pubchem.ncbi.nlm.nih.gov/summary/summary.cgi?cid=66062	None
66	0.9415	2-bromo-N-[3-(butyrylamino)phenyl]benzamide	MCF7	10.0um	6.0h	http://life.ccs.miami.edu/life/summary?mode=SmallMolecule&source=BROAD&input=BRD-K59036917	http://pubchem.ncbi.nlm.nih.gov/summary/summary.cgi?cid=1048267	None
67	0.9415	BRD-K74430258	A549	10.0um	6.0h	http://life.ccs.miami.edu/life/summary?mode=SmallMolecule&source=BROAD&input=BRD-K74430258	http://pubchem.ncbi.nlm.nih.gov/summary/summary.cgi?cid=9604992	None
68	0.9415	BRD-K75089421	SKB	10.0um	24.0h	http://life.ccs.miami.edu/life/summary?mode=SmallMolecule&source=BROAD&input=BRD-K75089421	http://pubchem.ncbi.nlm.nih.gov/summary/summary.cgi?cid=4913	http://www.drugbank.ca/drugs/DB01035
69	0.9415	BRD-K99311057	MCF7	10.0um	6.0h	http://life.ccs.miami.edu/life/summary?mode=SmallMolecule&source=BROAD&input=BRD-K99311057	http://pubchem.ncbi.nlm.nih.gov/summary/summary.cgi?cid=2803059	None
70	0.9415	N-(2-fluorobenzyl)-2-thiophenecarboxamide	MCF7	10.0um	24.0h	http://life.ccs.miami.edu/life/summary?mode=SmallMolecule&source=BROAD&input=BRD-K84855138	http://pubchem.ncbi.nlm.nih.gov/summary/summary.cgi?cid=1244199	None
71	0.9414	BRD-K77547920	A549	10.0um	24.0h	http://life.ccs.miami.edu/life/summary?mode=SmallMolecule&source=BROAD&input=BRD-K77547920	http://pubchem.ncbi.nlm.nih.gov/summary/summary.cgi?cid=31055126	None
72	0.9413	PX12	MCF7	30.0um	6.0h	http://life.ccs.miami.edu/life/summary?mode=SmallMolecule&source=BROAD&input=BRD-A56592690	http://pubchem.ncbi.nlm.nih.gov/summary/summary.cgi?cid=219104	None
73	0.9412	withaferin-a	A549	10um	24h	http://life.ccs.miami.edu/life/summary?mode=SmallMolecule&source=BROAD&input=BRD-K88378636	http://pubchem.ncbi.nlm.nih.gov/summary/summary.cgi?cid=265237	None
74	0.9412	BRD-A35588707	NPC	10.0um	24.0h	http://life.ccs.miami.edu/life/summary?mode=SmallMolecule&source=BROAD&input=BRD-A35588707	http://pubchem.ncbi.nlm.nih.gov/summary/summary.cgi?cid=6708778	None
75	0.9412	G-221	HA1E	10.0um	6.0h	http://life.ccs.miami.edu/life/summary?mode=SmallMolecule&source=BROAD&input=BRD-U01690642	None	None
76	0.9411	meloxicam	MCF7	10.0um	24.0h	http://life.ccs.miami.edu/life/summary?mode=SmallMolecule&source=BROAD&input=BRD-A84174393	http://pubchem.ncbi.nlm.nih.gov/summary/summary.cgi?cid=10291556	None
77	0.941	BRD-K68548958	MCF7	20.0um	24.0h	http://life.ccs.miami.edu/life/summary?mode=SmallMolecule&source=BROAD&input=BRD-K68548958	http://pubchem.ncbi.nlm.nih.gov/summary/summary.cgi?cid=1285940	None
78	0.941	BRD-K91818252	PC3	10.0um	24.0h	http://life.ccs.miami.edu/life/summary?mode=SmallMolecule&source=BROAD&input=BRD-K91818252	http://pubchem.ncbi.nlm.nih.gov/summary/summary.cgi?cid=24747216	None
79	0.9408	BRD-A30437061	SKB	10.0um	24.0h	http://life.ccs.miami.edu/life/summary?mode=SmallMolecule&source=BROAD&input=BRD-A30437061	http://pubchem.ncbi.nlm.nih.gov/summary/summary.cgi?cid=2538	None
80	0.9408	N9-isoproplyolomoucine	A375	122.55um	6.0h	http://life.ccs.miami.edu/life/summary?mode=SmallMolecule&source=BROAD&input=BRD-K71726959	http://pubchem.ncbi.nlm.nih.gov/summary/summary.cgi?cid=6610355	None
81	0.9407	BRD-K45253154	A375	10.0um	6.0h	http://life.ccs.miami.edu/life/summary?mode=SmallMolecule&source=BROAD&input=BRD-K45253154	http://pubchem.ncbi.nlm.nih.gov/summary/summary.cgi?cid=44618204	None
82	0.9407	chlorthalidone	HCC515	10.0um	6.0h	http://life.ccs.miami.edu/life/summary?mode=SmallMolecule&source=BROAD&input=BRD-A26384407	http://pubchem.ncbi.nlm.nih.gov/summary/summary.cgi?cid=2732	http://www.drugbank.ca/drugs/DB00310
83	0.9407	NCGC00182216-01	HCC515	10.0um	6.0h	http://life.ccs.miami.edu/life/summary?mode=SmallMolecule&source=BROAD&input=BRD-K46555875	http://pubchem.ncbi.nlm.nih.gov/summary/summary.cgi?cid=44142127	None
84	0.9406	"CP 55,940"	A549	10.0um	6.0h	http://life.ccs.miami.edu/life/summary?mode=SmallMolecule&source=BROAD&input=BRD-A03816571	http://pubchem.ncbi.nlm.nih.gov/summary/summary.cgi?cid=4412255	None
85	0.9405	minoxidil	U937	10.0um	6.0h	http://life.ccs.miami.edu/life/summary?mode=SmallMolecule&source=BROAD&input=BRD-K14888893	http://pubchem.ncbi.nlm.nih.gov/summary/summary.cgi?cid=4201	http://www.drugbank.ca/drugs/DB00350
86	0.9405	NP-006304	HCC515	10.0um	6.0h	http://life.ccs.miami.edu/life/summary?mode=SmallMolecule&source=BROAD&input=BRD-A95820578	http://pubchem.ncbi.nlm.nih.gov/summary/summary.cgi?cid=24039271	None
87	0.9403	7296-3315	NEU	10.0um	24.0h	http://life.ccs.miami.edu/life/summary?mode=SmallMolecule&source=BROAD&input=BRD-K88735704	http://pubchem.ncbi.nlm.nih.gov/summary/summary.cgi?cid=1093221	None
88	0.9401	MLS-0390876	MCF7	10.0um	24.0h	http://life.ccs.miami.edu/life/summary?mode=SmallMolecule&source=BROAD&input=BRD-K06748700	http://pubchem.ncbi.nlm.nih.gov/summary/summary.cgi?cid=22416276	None
89	0.9401	3203	HA1E	10.0um	6.0h	http://life.ccs.miami.edu/life/summary?mode=SmallMolecule&source=BROAD&input=BRD-A80960055	http://pubchem.ncbi.nlm.nih.gov/summary/summary.cgi?cid=73707418	None
90	0.94	goserelin	HT29	10.0um	6.0h	http://life.ccs.miami.edu/life/summary?mode=SmallMolecule&source=BROAD&input=BRD-A62434282	http://pubchem.ncbi.nlm.nih.gov/summary/summary.cgi?cid=23581804	None
91	0.9399	BRD-A36630025	SNUC4	0.35um	6.0h	http://life.ccs.miami.edu/life/summary?mode=SmallMolecule&source=BROAD&input=BRD-A36630025	http://pubchem.ncbi.nlm.nih.gov/summary/summary.cgi?cid=4014291	None
92	0.9399	BRD-K08547377	MCF7	10.0um	24.0h	http://life.ccs.miami.edu/life/summary?mode=SmallMolecule&source=BROAD&input=BRD-K08547377	http://pubchem.ncbi.nlm.nih.gov/summary/summary.cgi?cid=23581792	None
93	0.9399	BRD-K20714604	A375	10.0um	6.0h	http://life.ccs.miami.edu/life/summary?mode=SmallMolecule&source=BROAD&input=BRD-K20714604	http://pubchem.ncbi.nlm.nih.gov/summary/summary.cgi?cid=6604789	None
94	0.9399	BRD-K67439147	MCF7	10.0um	24.0h	http://life.ccs.miami.edu/life/summary?mode=SmallMolecule&source=BROAD&input=BRD-K67439147	http://pubchem.ncbi.nlm.nih.gov/summary/summary.cgi?cid=5311432	None
95	0.9399	py 7715	HCC15	11.1um	6.0h	http://life.ccs.miami.edu/life/summary?mode=SmallMolecule&source=BROAD&input=BRD-A01145011	http://pubchem.ncbi.nlm.nih.gov/summary/summary.cgi?cid=46783268	None
96	0.9398	GMX-1778	THP1	0.08um	6.0h	http://life.ccs.miami.edu/life/summary?mode=SmallMolecule&source=BROAD&input=BRD-K47335880	http://pubchem.ncbi.nlm.nih.gov/summary/summary.cgi?cid=148198	None
97	0.9396	5867767	NEU	10.0um	24.0h	http://life.ccs.miami.edu/life/summary?mode=SmallMolecule&source=BROAD&input=BRD-K67470788	http://pubchem.ncbi.nlm.nih.gov/summary/summary.cgi?cid=14165	None
98	0.9396	BRD-U47371202	PC3	10.0um	6.0h	http://life.ccs.miami.edu/life/summary?mode=SmallMolecule&source=BROAD&input=BRD-U47371202	None	None
99	0.9396	itavastatin ca	MCF7	10.0um	24.0h	http://life.ccs.miami.edu/life/summary?mode=SmallMolecule&source=BROAD&input=BRD-K30097969	http://pubchem.ncbi.nlm.nih.gov/summary/summary.cgi?cid=11251522	None
100	0.9393	linifanib	LNCAP	10um	3h	http://life.ccs.miami.edu/life/summary?mode=SmallMolecule&source=BROAD&input=BRD-K99749624	http://pubchem.ncbi.nlm.nih.gov/summary/summary.cgi?cid=11485656	None
101	0.9392	itavastatin ca	MCF7	10.0um	24.0h	http://life.ccs.miami.edu/life/summary?mode=SmallMolecule&source=BROAD&input=BRD-K30097969	http://pubchem.ncbi.nlm.nih.gov/summary/summary.cgi?cid=11251522	None
102	0.9392	Propoxycaine hydrochloride	VCAP	10.0um	6.0h	http://life.ccs.miami.edu/life/summary?mode=SmallMolecule&source=BROAD&input=BRD-K18250272	http://pubchem.ncbi.nlm.nih.gov/summary/summary.cgi?cid=6843	None
103	0.9392	PSH_026	A375	10.0um	24.0h	http://life.ccs.miami.edu/life/summary?mode=SmallMolecule&source=BROAD&input=BRD-K82566177	http://pubchem.ncbi.nlm.nih.gov/summary/summary.cgi?cid=24747195	None
104	0.9391	BRD-U74615290	VCAP	10.0um	6.0h	http://life.ccs.miami.edu/life/summary?mode=SmallMolecule&source=BROAD&input=BRD-U74615290	None	None
105	0.9391	INCA-6	HCC515	10.0um	6.0h	http://life.ccs.miami.edu/life/summary?mode=SmallMolecule&source=BROAD&input=BRD-K33308633	http://pubchem.ncbi.nlm.nih.gov/summary/summary.cgi?cid=230748	None
106	0.939	PKCbeta inhibitor	VCAP	10.0um	6.0h	http://life.ccs.miami.edu/life/summary?mode=SmallMolecule&source=BROAD&input=BRD-K89687904	http://pubchem.ncbi.nlm.nih.gov/summary/summary.cgi?cid=6419755	None
107	0.9389	BRD-K54256913	MCF7	10.0um	24.0h	http://life.ccs.miami.edu/life/summary?mode=SmallMolecule&source=BROAD&input=BRD-K54256913	http://pubchem.ncbi.nlm.nih.gov/summary/summary.cgi?cid=24856436	None
108	0.9389	GF-109203X	HEC108	12.12um	6.0h	http://life.ccs.miami.edu/life/summary?mode=SmallMolecule&source=BROAD&input=BRD-K31342827	http://pubchem.ncbi.nlm.nih.gov/summary/summary.cgi?cid=2396	None
109	0.9389	BRD-K08777248	PC3	10.0um	24.0h	http://life.ccs.miami.edu/life/summary?mode=SmallMolecule&source=BROAD&input=BRD-K08777248	http://pubchem.ncbi.nlm.nih.gov/summary/summary.cgi?cid=44490403	None
110	0.9389	BRD-K39522184	MCF7	10.0um	24.0h	http://life.ccs.miami.edu/life/summary?mode=SmallMolecule&source=BROAD&input=BRD-K39522184	http://pubchem.ncbi.nlm.nih.gov/summary/summary.cgi?cid=3301126	None
111	0.9388	BRD-K29458283	MCF7	10.0um	24.0h	http://life.ccs.miami.edu/life/summary?mode=SmallMolecule&source=BROAD&input=BRD-K29458283	http://pubchem.ncbi.nlm.nih.gov/summary/summary.cgi?cid=2708	http://www.drugbank.ca/drugs/DB00291
112	0.9387	BRD-K20000640	PC3	10.0um	6.0h	http://life.ccs.miami.edu/life/summary?mode=SmallMolecule&source=BROAD&input=BRD-K20000640	http://pubchem.ncbi.nlm.nih.gov/summary/summary.cgi?cid=44506630	None
113	0.9387	BRD-K42681396	A549	10.0um	6.0h	http://life.ccs.miami.edu/life/summary?mode=SmallMolecule&source=BROAD&input=BRD-K42681396	http://pubchem.ncbi.nlm.nih.gov/summary/summary.cgi?cid=44460129	None
114	0.9385	BRD-K37724988	VCAP	10.0um	6.0h	http://life.ccs.miami.edu/life/summary?mode=SmallMolecule&source=BROAD&input=BRD-K37724988	http://pubchem.ncbi.nlm.nih.gov/summary/summary.cgi?cid=4518240	None
115	0.9384	MINOXIDIL	VCAP	10.0um	24.0h	http://life.ccs.miami.edu/life/summary?mode=SmallMolecule&source=BROAD&input=BRD-K06902185	http://pubchem.ncbi.nlm.nih.gov/summary/summary.cgi?cid=4201	http://www.drugbank.ca/drugs/DB00350
116	0.9383	BRD-A89047717	MCF7	10.0um	24.0h	http://life.ccs.miami.edu/life/summary?mode=SmallMolecule&source=BROAD&input=BRD-A89047717	http://pubchem.ncbi.nlm.nih.gov/summary/summary.cgi?cid=44462705	None
117	0.9383	RHAPONTIN	A375	10.0um	24.0h	http://life.ccs.miami.edu/life/summary?mode=SmallMolecule&source=BROAD&input=BRD-K10098805	http://pubchem.ncbi.nlm.nih.gov/summary/summary.cgi?cid=637213	None
118	0.9382	BRD-K64754843	HCC515	10.0um	6.0h	http://life.ccs.miami.edu/life/summary?mode=SmallMolecule&source=BROAD&input=BRD-K64754843	http://pubchem.ncbi.nlm.nih.gov/summary/summary.cgi?cid=44489685	None
119	0.9382	BRD-K89696951	HT29	10.0um	6.0h	http://life.ccs.miami.edu/life/summary?mode=SmallMolecule&source=BROAD&input=BRD-K89696951	http://pubchem.ncbi.nlm.nih.gov/summary/summary.cgi?cid=44491888	None
120	0.9382	LY2603618	A549	10um	24h	http://life.ccs.miami.edu/life/summary?mode=SmallMolecule&source=BROAD&input=BRD-K14109347	None	None
121	0.9379	clofazimine	A549	10.0um	6.0h	http://life.ccs.miami.edu/life/summary?mode=SmallMolecule&source=BROAD&input=BRD-K56614220	http://pubchem.ncbi.nlm.nih.gov/summary/summary.cgi?cid=2794	None
122	0.9379	darinaparsin	NCIH1694	10.0um	6.0h	http://life.ccs.miami.edu/life/summary?mode=SmallMolecule&source=BROAD&input=BRD-K35723520	http://pubchem.ncbi.nlm.nih.gov/summary/summary.cgi?cid=11683005	None
123	0.9377	Compound 12	MCF7	11.1um	6.0h	http://life.ccs.miami.edu/life/summary?mode=SmallMolecule&source=BROAD&input=BRD-K40892394	http://pubchem.ncbi.nlm.nih.gov/summary/summary.cgi?cid=9797857	None
124	0.9376	Apoptosis Activator 2	VCAP	10.0um	24.0h	http://life.ccs.miami.edu/life/summary?mode=SmallMolecule&source=BROAD&input=BRD-K15164005	http://pubchem.ncbi.nlm.nih.gov/summary/summary.cgi?cid=1901244	None
125	0.9376	Benazepril HCl	PC3	10.0um	6.0h	http://life.ccs.miami.edu/life/summary?mode=SmallMolecule&source=BROAD&input=BRD-K49807096	http://pubchem.ncbi.nlm.nih.gov/summary/summary.cgi?cid=5362123	None
126	0.9376	Camptothecin	HA1E	10.0um	24.0h	http://life.ccs.miami.edu/life/summary?mode=SmallMolecule&source=BROAD&input=BRD-A30437061	http://pubchem.ncbi.nlm.nih.gov/summary/summary.cgi?cid=2538	None
127	0.9375	BRD-K41567364	MCF7	10.0um	24.0h	http://life.ccs.miami.edu/life/summary?mode=SmallMolecule&source=BROAD&input=BRD-K41567364	http://pubchem.ncbi.nlm.nih.gov/summary/summary.cgi?cid=6604926	None
128	0.9374	cjd-fun-4-2	U937	10.0um	6.0h	http://life.ccs.miami.edu/life/summary?mode=SmallMolecule&source=BROAD&input=BRD-K67778494	http://pubchem.ncbi.nlm.nih.gov/summary/summary.cgi?cid=7694069	None
129	0.9374	ROBUSTIC ACID	HT29	10.0um	6.0h	http://life.ccs.miami.edu/life/summary?mode=SmallMolecule&source=BROAD&input=BRD-K54411430	http://pubchem.ncbi.nlm.nih.gov/summary/summary.cgi?cid=168996	None
130	0.9372	2,5-dideoxyadenosine	SNUC4	10.0um	6.0h	http://life.ccs.miami.edu/life/summary?mode=SmallMolecule&source=BROAD&input=BRD-A20131130	http://pubchem.ncbi.nlm.nih.gov/summary/summary.cgi?cid=3044	None
131	0.9372	Importazole	MCF7	60.0um	24.0h	http://life.ccs.miami.edu/life/summary?mode=SmallMolecule&source=BROAD&input=BRD-A02481876	http://pubchem.ncbi.nlm.nih.gov/summary/summary.cgi?cid=2949965	None
132	0.9372	Lonidamine	COV644	177.6um	6.0h	http://life.ccs.miami.edu/life/summary?mode=SmallMolecule&source=BROAD&input=BRD-K78513633	http://pubchem.ncbi.nlm.nih.gov/summary/summary.cgi?cid=39562	None
133	0.937	AICAR	SNUC4	10.0um	6.0h	http://life.ccs.miami.edu/life/summary?mode=SmallMolecule&source=BROAD&input=BRD-A67373739	http://pubchem.ncbi.nlm.nih.gov/summary/summary.cgi?cid=200	None
134	0.937	Linomide	HA1E	10.0um	6.0h	http://life.ccs.miami.edu/life/summary?mode=SmallMolecule&source=BROAD&input=BRD-K03384561	http://pubchem.ncbi.nlm.nih.gov/summary/summary.cgi?cid=55197	None
135	0.9369	BRD-K92107474	VCAP	10.0um	6.0h	http://life.ccs.miami.edu/life/summary?mode=SmallMolecule&source=BROAD&input=BRD-K92107474	http://pubchem.ncbi.nlm.nih.gov/summary/summary.cgi?cid=56643214	None
136	0.9369	NITRENDIPINE	HCC515	10.0um	6.0h	http://life.ccs.miami.edu/life/summary?mode=SmallMolecule&source=BROAD&input=BRD-A02006392	http://pubchem.ncbi.nlm.nih.gov/summary/summary.cgi?cid=4507	http://www.drugbank.ca/drugs/DB01054
137	0.9367	S1154	VCAP	10.0um	6.0h	http://life.ccs.miami.edu/life/summary?mode=SmallMolecule&source=BROAD&input=BRD-K71512533	http://pubchem.ncbi.nlm.nih.gov/summary/summary.cgi?cid=24995524	None
138	0.9366	AG 9	A673	10.0um	6.0h	http://life.ccs.miami.edu/life/summary?mode=SmallMolecule&source=BROAD&input=BRD-K41996876	http://pubchem.ncbi.nlm.nih.gov/summary/summary.cgi?cid=2063	None
139	0.9363	BRD-K38055836	SKB	10.0um	24.0h	http://life.ccs.miami.edu/life/summary?mode=SmallMolecule&source=BROAD&input=BRD-K38055836	http://pubchem.ncbi.nlm.nih.gov/summary/summary.cgi?cid=9363	None
140	0.9363	cjd-pla-20-1	HA1E	40.0um	24.0h	http://life.ccs.miami.edu/life/summary?mode=SmallMolecule&source=BROAD&input=BRD-K50776152	http://pubchem.ncbi.nlm.nih.gov/summary/summary.cgi?cid=824820	None
141	0.9363	NF-kB Activation Inhibitor II, JSH-23	RMUGS	6.0um	6.0h	http://life.ccs.miami.edu/life/summary?mode=SmallMolecule&source=BROAD&input=BRD-K83354763	http://pubchem.ncbi.nlm.nih.gov/summary/summary.cgi?cid=16760588	None
142	0.9362	BRD-K15164005	HEPG2	10.0um	6.0h	http://life.ccs.miami.edu/life/summary?mode=SmallMolecule&source=BROAD&input=BRD-K15164005	http://pubchem.ncbi.nlm.nih.gov/summary/summary.cgi?cid=1901244	None
143	0.9362	tremulacin	MCF7	10.0um	24.0h	http://life.ccs.miami.edu/life/summary?mode=SmallMolecule&source=BROAD&input=BRD-A61856038	http://pubchem.ncbi.nlm.nih.gov/summary/summary.cgi?cid=442544	None
144	0.9361	chlordiazepoxide	MCF7	10.0um	24.0h	http://life.ccs.miami.edu/life/summary?mode=SmallMolecule&source=BROAD&input=BRD-K86595100	http://pubchem.ncbi.nlm.nih.gov/summary/summary.cgi?cid=2712	None
145	0.936	BRD-K39687892	PC3	10.0um	24.0h	http://life.ccs.miami.edu/life/summary?mode=SmallMolecule&source=BROAD&input=BRD-K39687892	http://pubchem.ncbi.nlm.nih.gov/summary/summary.cgi?cid=710962	None
146	0.936	MLS-0315852.0002	HCC515	10.0um	6.0h	http://life.ccs.miami.edu/life/summary?mode=SmallMolecule&source=BROAD&input=BRD-K89190195	http://pubchem.ncbi.nlm.nih.gov/summary/summary.cgi?cid=25067491	None
147	0.9359	AC-1121	HEPG2	10.0um	6.0h	http://life.ccs.miami.edu/life/summary?mode=SmallMolecule&source=BROAD&input=BRD-A77577770	http://pubchem.ncbi.nlm.nih.gov/summary/summary.cgi?cid=363417	None
148	0.9359	BRD-K81795824	SKB	10.0um	24.0h	http://life.ccs.miami.edu/life/summary?mode=SmallMolecule&source=BROAD&input=BRD-K81795824	http://pubchem.ncbi.nlm.nih.gov/summary/summary.cgi?cid=45099945	None
149	0.9358	SB-239063	A375	10um	24h	http://life.ccs.miami.edu/life/summary?mode=SmallMolecule&source=BROAD&input=BRD-K98143437	http://pubchem.ncbi.nlm.nih.gov/summary/summary.cgi?cid=5166	None
150	0.9356	troglitazone	HCT116	10.0um	6.0h	http://life.ccs.miami.edu/life/summary?mode=SmallMolecule&source=BROAD&input=BRD-A13084692	http://pubchem.ncbi.nlm.nih.gov/summary/summary.cgi?cid=5591	None
151	0.9351	SERICETIN	HCC515	10.0um	24.0h	http://life.ccs.miami.edu/life/summary?mode=SmallMolecule&source=BROAD&input=BRD-K05433219	http://pubchem.ncbi.nlm.nih.gov/summary/summary.cgi?cid=4020240	None
152	0.935	vecuronium	VCAP	10.0um	6.0h	http://life.ccs.miami.edu/life/summary?mode=SmallMolecule&source=BROAD&input=BRD-K20168442	http://pubchem.ncbi.nlm.nih.gov/summary/summary.cgi?cid=39764	None
153	0.9347	(S)-(-)-Atenolol	MCF7	10.0um	24.0h	http://life.ccs.miami.edu/life/summary?mode=SmallMolecule&source=BROAD&input=BRD-K68075732	http://pubchem.ncbi.nlm.nih.gov/summary/summary.cgi?cid=180559	None
154	0.9346	Dibutyryl-cAMP, sodium salt	U937	10.0um	6.0h	http://life.ccs.miami.edu/life/summary?mode=SmallMolecule&source=BROAD&input=BRD-A04706586	http://pubchem.ncbi.nlm.nih.gov/summary/summary.cgi?cid=2460	None
155	0.9333	BRD-K62412498	A549	10.0um	24.0h	http://life.ccs.miami.edu/life/summary?mode=SmallMolecule&source=BROAD&input=BRD-K62412498	http://pubchem.ncbi.nlm.nih.gov/summary/summary.cgi?cid=44142128	None
156	0.9322	Ozagrel hydrochloride	PC3	10.0um	24.0h	http://life.ccs.miami.edu/life/summary?mode=SmallMolecule&source=BROAD&input=BRD-K19525698	http://pubchem.ncbi.nlm.nih.gov/summary/summary.cgi?cid=5282440	None
157	0.9319	BRD-K86899078	PC3	10.0um	6.0h	http://life.ccs.miami.edu/life/summary?mode=SmallMolecule&source=BROAD&input=BRD-K86899078	http://pubchem.ncbi.nlm.nih.gov/summary/summary.cgi?cid=44506648	None
158	0.9318	NCGC00229604-01	MCF7	10.0um	24.0h	http://life.ccs.miami.edu/life/summary?mode=SmallMolecule&source=BROAD&input=BRD-K67678077	http://pubchem.ncbi.nlm.nih.gov/summary/summary.cgi?cid=49787091	None
159	0.9317	BRD-K45031696	HT29	10.0um	24.0h	http://life.ccs.miami.edu/life/summary?mode=SmallMolecule&source=BROAD&input=BRD-K45031696	http://pubchem.ncbi.nlm.nih.gov/summary/summary.cgi?cid=1029232	None
160	0.931	CGP-60474	HA1E	0.37um	24h	http://life.ccs.miami.edu/life/summary?mode=SmallMolecule&source=BROAD&input=BRD-K79090631	http://pubchem.ncbi.nlm.nih.gov/summary/summary.cgi?cid=644215	None
161	0.9309	A443654	HA1E	3.33um	24h	http://life.ccs.miami.edu/life/summary?mode=SmallMolecule&source=BROAD&input=BRD-K88573743	None	None
162	0.9308	alvocidib	HA1E	10um	24h	http://life.ccs.miami.edu/life/summary?mode=SmallMolecule&source=BROAD&input=BRD-K87909389	http://pubchem.ncbi.nlm.nih.gov/summary/summary.cgi?cid=5287969	None
163	0.9306	2-bromo-N-[3-(propionylamino)phenyl]benzamide	MCF7	10.0um	6.0h	http://life.ccs.miami.edu/life/summary?mode=SmallMolecule&source=BROAD&input=BRD-K38012662	http://pubchem.ncbi.nlm.nih.gov/summary/summary.cgi?cid=877874	None
164	0.9304	JNK-9L	A375	10um	24h	http://life.ccs.miami.edu/life/summary?mode=SmallMolecule&source=BROAD&input=BRD-K19220233	http://pubchem.ncbi.nlm.nih.gov/summary/summary.cgi?cid=59588070	None
165	0.9304	AZD-7762	HA1E	10um	24h	http://life.ccs.miami.edu/life/summary?mode=SmallMolecule&source=BROAD&input=BRD-K46056750	http://pubchem.ncbi.nlm.nih.gov/summary/summary.cgi?cid=67077825	None
166	0.9304	Sildenafil citrate	SNUC4	160.0um	6.0h	http://life.ccs.miami.edu/life/summary?mode=SmallMolecule&source=BROAD&input=BRD-K50128260	http://pubchem.ncbi.nlm.nih.gov/summary/summary.cgi?cid=5212	http://www.drugbank.ca/drugs/DB00203
167	0.9303	BRD-K90430314	A375	10.0um	6.0h	http://life.ccs.miami.edu/life/summary?mode=SmallMolecule&source=BROAD&input=BRD-K90430314	http://pubchem.ncbi.nlm.nih.gov/summary/summary.cgi?cid=23807495	None
168	0.93	AT-7519	HCC515	1.11um	24h	http://life.ccs.miami.edu/life/summary?mode=SmallMolecule&source=BROAD&input=BRD-K13390322	http://pubchem.ncbi.nlm.nih.gov/summary/summary.cgi?cid=11338033	None
169	0.9299	AZD-5438	HME1	10um	24h	http://life.ccs.miami.edu/life/summary?mode=SmallMolecule&source=BROAD&input=BRD-K72414522	http://pubchem.ncbi.nlm.nih.gov/summary/summary.cgi?cid=16747683	None
170	0.9296	(-)-Isoproterenol hydrochloride	MCF7	10.0um	24.0h	http://life.ccs.miami.edu/life/summary?mode=SmallMolecule&source=BROAD&input=BRD-K24473282	http://pubchem.ncbi.nlm.nih.gov/summary/summary.cgi?cid=656783	None
171	0.9294	PF-562271	A549	10um	24h	http://life.ccs.miami.edu/life/summary?mode=SmallMolecule&source=BROAD&input=BRD-K99545815	http://pubchem.ncbi.nlm.nih.gov/summary/summary.cgi?cid=11713159	None
172	0.9289	PF-431396	A375	10um	24h	http://life.ccs.miami.edu/life/summary?mode=SmallMolecule&source=BROAD&input=BRD-K93788137	http://pubchem.ncbi.nlm.nih.gov/summary/summary.cgi?cid=11598628	None
173	0.9285	GSK-1059615	HME1	0.37um	24h	http://life.ccs.miami.edu/life/summary?mode=SmallMolecule&source=BROAD&input=BRD-K02708799	http://pubchem.ncbi.nlm.nih.gov/summary/summary.cgi?cid=23658330	None
174	0.9281	BMS-387032	HME1	0.37um	24h	http://life.ccs.miami.edu/life/summary?mode=SmallMolecule&source=BROAD&input=BRD-K43389698	http://pubchem.ncbi.nlm.nih.gov/summary/summary.cgi?cid=3025986	None
175	0.9279	WYE-125132	HME1	0.04um	24h	http://life.ccs.miami.edu/life/summary?mode=SmallMolecule&source=BROAD&input=BRD-A45498368	http://pubchem.ncbi.nlm.nih.gov/summary/summary.cgi?cid=25260757	None
176	0.9274	BRD-K47690943	MCF7	10.0um	6.0h	http://life.ccs.miami.edu/life/summary?mode=SmallMolecule&source=BROAD&input=BRD-K47690943	http://pubchem.ncbi.nlm.nih.gov/summary/summary.cgi?cid=44490959	None
177	0.927	celastrol	HS578T	3.33um	24h	http://life.ccs.miami.edu/life/summary?mode=SmallMolecule&source=BROAD&input=BRD-A24396574	http://pubchem.ncbi.nlm.nih.gov/summary/summary.cgi?cid=73707365	None
178	0.9264	BRD-K15467014	HCC515	10.0um	6.0h	http://life.ccs.miami.edu/life/summary?mode=SmallMolecule&source=BROAD&input=BRD-K15467014	http://pubchem.ncbi.nlm.nih.gov/summary/summary.cgi?cid=133407	None
179	0.9263	lomifylline	HA1E	10.0um	6.0h	http://life.ccs.miami.edu/life/summary?mode=SmallMolecule&source=BROAD&input=BRD-K66818636	http://pubchem.ncbi.nlm.nih.gov/summary/summary.cgi?cid=65599	None
180	0.926	BRD-K37792168	SKB	10.0um	24.0h	http://life.ccs.miami.edu/life/summary?mode=SmallMolecule&source=BROAD&input=BRD-K37792168	http://pubchem.ncbi.nlm.nih.gov/summary/summary.cgi?cid=2984	None
181	0.9245	AZD-8055	HME1	10um	24h	http://life.ccs.miami.edu/life/summary?mode=SmallMolecule&source=BROAD&input=BRD-K69932463	http://pubchem.ncbi.nlm.nih.gov/summary/summary.cgi?cid=25262965	None
182	0.9224	QL-XII-47	HA1E	10um	24h	http://life.ccs.miami.edu/life/summary?mode=SmallMolecule&source=BROAD&input=BRD-K99252563	http://pubchem.ncbi.nlm.nih.gov/summary/summary.cgi?cid=71748056	None
183	0.9221	BMS-345541	HA1E	10um	24h	http://life.ccs.miami.edu/life/summary?mode=SmallMolecule&source=BROAD&input=BRD-K13566078	http://pubchem.ncbi.nlm.nih.gov/summary/summary.cgi?cid=9813758	None
184	0.9168	BRD-K70500696	NEU	10.0um	24.0h	http://life.ccs.miami.edu/life/summary?mode=SmallMolecule&source=BROAD&input=BRD-K70500696	http://pubchem.ncbi.nlm.nih.gov/summary/summary.cgi?cid=7972413	None
185	0.9168	RACEPHEDRINE HYDROCHLORIDE	HA1E	10.0um	6.0h	http://life.ccs.miami.edu/life/summary?mode=SmallMolecule&source=BROAD&input=BRD-A54236247	http://pubchem.ncbi.nlm.nih.gov/summary/summary.cgi?cid=5032	None
186	0.9167	NATEGLINIDE	VCAP	10.0um	6.0h	http://life.ccs.miami.edu/life/summary?mode=SmallMolecule&source=BROAD&input=BRD-K84658672	http://pubchem.ncbi.nlm.nih.gov/summary/summary.cgi?cid=60026	None
187	0.9165	PROPENTOFYLLINE	HA1E	10.0um	6.0h	http://life.ccs.miami.edu/life/summary?mode=SmallMolecule&source=BROAD&input=BRD-K59273480	http://pubchem.ncbi.nlm.nih.gov/summary/summary.cgi?cid=4938	None
188	0.9164	BRD-K12079898	ASC	10.0um	24.0h	http://life.ccs.miami.edu/life/summary?mode=SmallMolecule&source=BROAD&input=BRD-K12079898	http://pubchem.ncbi.nlm.nih.gov/summary/summary.cgi?cid=9820766	None
189	0.9162	Fluticasone propionate	VCAP	10.0um	24.0h	http://life.ccs.miami.edu/life/summary?mode=SmallMolecule&source=BROAD&input=BRD-A59943784	http://pubchem.ncbi.nlm.nih.gov/summary/summary.cgi?cid=44483336	None
190	0.9161	Digoxigenin	HA1E	10.0um	24.0h	http://life.ccs.miami.edu/life/summary?mode=SmallMolecule&source=BROAD&input=BRD-K18619710	http://pubchem.ncbi.nlm.nih.gov/summary/summary.cgi?cid=15478	None
191	0.9158	BRD-K82196068	MCF7	10.0um	6.0h	http://life.ccs.miami.edu/life/summary?mode=SmallMolecule&source=BROAD&input=BRD-K82196068	http://pubchem.ncbi.nlm.nih.gov/summary/summary.cgi?cid=44495699	None
192	0.9156	BRD-K30536692	HA1E	10.0um	6.0h	http://life.ccs.miami.edu/life/summary?mode=SmallMolecule&source=BROAD&input=BRD-K30536692	http://pubchem.ncbi.nlm.nih.gov/summary/summary.cgi?cid=852319	None
193	0.9156	Tipifarnib-P1	NCIH508	10.0um	6.0h	http://life.ccs.miami.edu/life/summary?mode=SmallMolecule&source=BROAD&input=BRD-K63195589	http://pubchem.ncbi.nlm.nih.gov/summary/summary.cgi?cid=9935249	None
194	0.9153	garcinol	HA1E	10um	24h	http://life.ccs.miami.edu/life/summary?mode=SmallMolecule&source=BROAD&input=BRD-A01645196	None	None
195	0.9151	JNK-IN-5A	HA1E	0.37um	24h	http://life.ccs.miami.edu/life/summary?mode=SmallMolecule&source=BROAD&input=BRD-K76401790	None	None
196	0.9149	BRD-K69795440	HA1E	10.0um	6.0h	http://life.ccs.miami.edu/life/summary?mode=SmallMolecule&source=BROAD&input=BRD-K69795440	http://pubchem.ncbi.nlm.nih.gov/summary/summary.cgi?cid=44246520	None
197	0.9148	BRD-A62035778	SKB	10.0um	24.0h	http://life.ccs.miami.edu/life/summary?mode=SmallMolecule&source=BROAD&input=BRD-A62035778	http://pubchem.ncbi.nlm.nih.gov/summary/summary.cgi?cid=5702114	None
198	0.9145	JAK3 Inhibitor I	PC3	10.0um	6.0h	http://life.ccs.miami.edu/life/summary?mode=SmallMolecule&source=BROAD&input=BRD-K72541103	http://pubchem.ncbi.nlm.nih.gov/summary/summary.cgi?cid=24140566	None
199	0.9142	BRD-K15885023	HCC515	10.0um	6.0h	http://life.ccs.miami.edu/life/summary?mode=SmallMolecule&source=BROAD&input=BRD-K15885023	http://pubchem.ncbi.nlm.nih.gov/summary/summary.cgi?cid=53338818	None
200	0.9141	BRD-K55966666	HA1E	10.0um	6.0h	http://life.ccs.miami.edu/life/summary?mode=SmallMolecule&source=BROAD&input=BRD-K55966666	http://pubchem.ncbi.nlm.nih.gov/summary/summary.cgi?cid=23648026	None
201	0.914	LDE225 (NVP-LDE225)	H1299	10.0um	6.0h	http://life.ccs.miami.edu/life/summary?mode=SmallMolecule&source=BROAD&input=BRD-K19796430	http://pubchem.ncbi.nlm.nih.gov/summary/summary.cgi?cid=24775005	None
202	0.9137	BRD-K53913732	ASC	10.0um	24.0h	http://life.ccs.miami.edu/life/summary?mode=SmallMolecule&source=BROAD&input=BRD-K53913732	http://pubchem.ncbi.nlm.nih.gov/summary/summary.cgi?cid=4331799	None
203	0.9136	PRL-3 Inhibitor I	SNUC4	40.0um	6.0h	http://life.ccs.miami.edu/life/summary?mode=SmallMolecule&source=BROAD&input=BRD-K09907482	http://pubchem.ncbi.nlm.nih.gov/summary/summary.cgi?cid=73707371	None
204	0.9135	T018500	HA1E	10.0um	6.0h	http://life.ccs.miami.edu/life/summary?mode=SmallMolecule&source=BROAD&input=BRD-K15891719	http://pubchem.ncbi.nlm.nih.gov/summary/summary.cgi?cid=464205	http://www.drugbank.ca/drugs/DB00300
205	0.9134	RG 108	A375	80.0um	6.0h	http://life.ccs.miami.edu/life/summary?mode=SmallMolecule&source=BROAD&input=BRD-K89391146	http://pubchem.ncbi.nlm.nih.gov/summary/summary.cgi?cid=702558	None
206	0.9131	BRD-K38985961	HA1E	10.0um	6.0h	http://life.ccs.miami.edu/life/summary?mode=SmallMolecule&source=BROAD&input=BRD-K38985961	http://pubchem.ncbi.nlm.nih.gov/summary/summary.cgi?cid=2113511	None
207	0.9129	NP-004121	HA1E	10.0um	6.0h	http://life.ccs.miami.edu/life/summary?mode=SmallMolecule&source=BROAD&input=BRD-K52640952	http://pubchem.ncbi.nlm.nih.gov/summary/summary.cgi?cid=6950539	None
208	0.9125	FARNESYLTHIOACETIC ACID	HA1E	10.0um	6.0h	http://life.ccs.miami.edu/life/summary?mode=SmallMolecule&source=BROAD&input=BRD-K63089472	http://pubchem.ncbi.nlm.nih.gov/summary/summary.cgi?cid=5353623	None
209	0.9121	V4877	HA1E	10.0um	6.0h	http://life.ccs.miami.edu/life/summary?mode=SmallMolecule&source=BROAD&input=BRD-A26002865	http://pubchem.ncbi.nlm.nih.gov/summary/summary.cgi?cid=104830	None
210	0.9104	dabrafenib	A549	0.12um	24h	http://life.ccs.miami.edu/life/summary?mode=SmallMolecule&source=BROAD&input=BRD-K09951645	http://pubchem.ncbi.nlm.nih.gov/summary/summary.cgi?cid=44462760	None
211	0.9102	BRD-K63801873	HA1E	10.0um	6.0h	http://life.ccs.miami.edu/life/summary?mode=SmallMolecule&source=BROAD&input=BRD-K63801873	http://pubchem.ncbi.nlm.nih.gov/summary/summary.cgi?cid=44507262	None
212	0.9101	cefotaxime	VCAP	10.0um	6.0h	http://life.ccs.miami.edu/life/summary?mode=SmallMolecule&source=BROAD&input=BRD-A67981824	http://pubchem.ncbi.nlm.nih.gov/summary/summary.cgi?cid=5361298	None
213	0.91	Doxazosin mesylate	MCF7	10.0um	24.0h	http://life.ccs.miami.edu/life/summary?mode=SmallMolecule&source=BROAD&input=BRD-A13188892	http://pubchem.ncbi.nlm.nih.gov/summary/summary.cgi?cid=3157	http://www.drugbank.ca/drugs/DB00590
214	0.91	raltitrexed	HA1E	10.0um	6.0h	http://life.ccs.miami.edu/life/summary?mode=SmallMolecule&source=BROAD&input=BRD-K89839824	http://pubchem.ncbi.nlm.nih.gov/summary/summary.cgi?cid=104758	http://www.drugbank.ca/drugs/DB00293
215	0.9099	NICLOSAMIDE	PC3	10.0um	6.0h	http://life.ccs.miami.edu/life/summary?mode=SmallMolecule&source=BROAD&input=BRD-K35960502	http://pubchem.ncbi.nlm.nih.gov/summary/summary.cgi?cid=4477	http://www.drugbank.ca/drugs/DB06803
216	0.9099	tosufloxacin	VCAP	10.0um	6.0h	http://life.ccs.miami.edu/life/summary?mode=SmallMolecule&source=BROAD&input=BRD-A41450521	http://pubchem.ncbi.nlm.nih.gov/summary/summary.cgi?cid=93858	None
217	0.9096	5557714	HA1E	10.0um	6.0h	http://life.ccs.miami.edu/life/summary?mode=SmallMolecule&source=BROAD&input=BRD-K23313025	http://pubchem.ncbi.nlm.nih.gov/summary/summary.cgi?cid=741395	None
218	0.9096	BRD-A38747044	SKB	10.0um	24.0h	http://life.ccs.miami.edu/life/summary?mode=SmallMolecule&source=BROAD&input=BRD-A38747044	http://pubchem.ncbi.nlm.nih.gov/summary/summary.cgi?cid=4302964	None
219	0.9094	BRD-A48631911	PC3	10.0um	6.0h	http://life.ccs.miami.edu/life/summary?mode=SmallMolecule&source=BROAD&input=BRD-A48631911	http://pubchem.ncbi.nlm.nih.gov/summary/summary.cgi?cid=5230270	None
220	0.9093	2,4-dideoxy-DC-45-A2	SW620	0.63um	6.0h	http://life.ccs.miami.edu/life/summary?mode=SmallMolecule&source=BROAD&input=BRD-K41087962	http://pubchem.ncbi.nlm.nih.gov/summary/summary.cgi?cid=73707381	None
221	0.9093	BRD-K62289640	MCF7	10.0um	24.0h	http://life.ccs.miami.edu/life/summary?mode=SmallMolecule&source=BROAD&input=BRD-K62289640	http://pubchem.ncbi.nlm.nih.gov/summary/summary.cgi?cid=62034	None
222	0.9093	BRD-K65455015	VCAP	10.0um	6.0h	http://life.ccs.miami.edu/life/summary?mode=SmallMolecule&source=BROAD&input=BRD-K65455015	http://pubchem.ncbi.nlm.nih.gov/summary/summary.cgi?cid=44496000	None
223	0.9088	BRD-A17065207	MCF7	10.0um	24.0h	http://life.ccs.miami.edu/life/summary?mode=SmallMolecule&source=BROAD&input=BRD-A17065207	http://pubchem.ncbi.nlm.nih.gov/summary/summary.cgi?cid=5362868	None
224	0.9085	BRD-K34820100	MCF7	10.0um	6.0h	http://life.ccs.miami.edu/life/summary?mode=SmallMolecule&source=BROAD&input=BRD-K34820100	http://pubchem.ncbi.nlm.nih.gov/summary/summary.cgi?cid=5383	None
225	0.9084	CHIR-99021	HT29	10um	24h	http://life.ccs.miami.edu/life/summary?mode=SmallMolecule&source=BROAD&input=BRD-K16189898	http://pubchem.ncbi.nlm.nih.gov/summary/summary.cgi?cid=9956119	None
226	0.9083	thiothixene	VCAP	10.0um	6.0h	http://life.ccs.miami.edu/life/summary?mode=SmallMolecule&source=BROAD&input=BRD-K55070890	http://pubchem.ncbi.nlm.nih.gov/summary/summary.cgi?cid=6444849	None
227	0.9082	BRD-A63583287	HA1E	10.0um	6.0h	http://life.ccs.miami.edu/life/summary?mode=SmallMolecule&source=BROAD&input=BRD-A63583287	http://pubchem.ncbi.nlm.nih.gov/summary/summary.cgi?cid=73707394	None
228	0.9081	Bisacodyl	MCF7	10.0um	24.0h	http://life.ccs.miami.edu/life/summary?mode=SmallMolecule&source=BROAD&input=BRD-K39987650	http://pubchem.ncbi.nlm.nih.gov/summary/summary.cgi?cid=2391	None
229	0.9075	BRD-A55416093	SKB	10.0um	24.0h	http://life.ccs.miami.edu/life/summary?mode=SmallMolecule&source=BROAD&input=BRD-A55416093	http://pubchem.ncbi.nlm.nih.gov/summary/summary.cgi?cid=5702265	None
230	0.9074	(S)-(-)-Bay K 8644	U937	10.0um	6.0h	http://life.ccs.miami.edu/life/summary?mode=SmallMolecule&source=BROAD&input=BRD-K14329163	http://pubchem.ncbi.nlm.nih.gov/summary/summary.cgi?cid=6603728	None
231	0.9074	BL-076	NPC	10.0um	24.0h	http://life.ccs.miami.edu/life/summary?mode=SmallMolecule&source=BROAD&input=BRD-K20986251	http://pubchem.ncbi.nlm.nih.gov/summary/summary.cgi?cid=9903	None
232	0.9074	BRD-K45735142	VCAP	10.0um	6.0h	http://life.ccs.miami.edu/life/summary?mode=SmallMolecule&source=BROAD&input=BRD-K45735142	http://pubchem.ncbi.nlm.nih.gov/summary/summary.cgi?cid=44505046	None
233	0.9072	BRD-K41731458	SKB	10.0um	24.0h	http://life.ccs.miami.edu/life/summary?mode=SmallMolecule&source=BROAD&input=BRD-K41731458	http://pubchem.ncbi.nlm.nih.gov/summary/summary.cgi?cid=5564	None
234	0.9072	BRD-K98634983	ASC	10.0um	24.0h	http://life.ccs.miami.edu/life/summary?mode=SmallMolecule&source=BROAD&input=BRD-K98634983	http://pubchem.ncbi.nlm.nih.gov/summary/summary.cgi?cid=73707342	None
235	0.9071	GITOXIGENIN	PC3	10.0um	6.0h	http://life.ccs.miami.edu/life/summary?mode=SmallMolecule&source=BROAD&input=BRD-A29082194	http://pubchem.ncbi.nlm.nih.gov/summary/summary.cgi?cid=11012	None
236	0.9069	tibolone	HA1E	10.0um	6.0h	http://life.ccs.miami.edu/life/summary?mode=SmallMolecule&source=BROAD&input=BRD-K10467831	http://pubchem.ncbi.nlm.nih.gov/summary/summary.cgi?cid=444008	None
237	0.9068	BRD-K14618467	MCF7	10.0um	24.0h	http://life.ccs.miami.edu/life/summary?mode=SmallMolecule&source=BROAD&input=BRD-K14618467	http://pubchem.ncbi.nlm.nih.gov/summary/summary.cgi?cid=9549298	None
238	0.9067	BRD-K03736784	HA1E	10.0um	6.0h	http://life.ccs.miami.edu/life/summary?mode=SmallMolecule&source=BROAD&input=BRD-K03736784	None	None
239	0.9065	BRD-K78122587	MCF7	10.0um	24.0h	http://life.ccs.miami.edu/life/summary?mode=SmallMolecule&source=BROAD&input=BRD-K78122587	http://pubchem.ncbi.nlm.nih.gov/summary/summary.cgi?cid=9957280	None
240	0.9063	7815359	HA1E	10.0um	6.0h	http://life.ccs.miami.edu/life/summary?mode=SmallMolecule&source=BROAD&input=BRD-A10330754	http://pubchem.ncbi.nlm.nih.gov/summary/summary.cgi?cid=2956728	None
241	0.9063	ibuprofen	VCAP	10.0um	6.0h	http://life.ccs.miami.edu/life/summary?mode=SmallMolecule&source=BROAD&input=BRD-A17655518	http://pubchem.ncbi.nlm.nih.gov/summary/summary.cgi?cid=3672	http://www.drugbank.ca/drugs/DB01050
242	0.9062	BRD-K34508425	HT29	10.0um	6.0h	http://life.ccs.miami.edu/life/summary?mode=SmallMolecule&source=BROAD&input=BRD-K34508425	http://pubchem.ncbi.nlm.nih.gov/summary/summary.cgi?cid=44601473	None
243	0.9061	Fluspirilen	DV90	4.21um	6.0h	http://life.ccs.miami.edu/life/summary?mode=SmallMolecule&source=BROAD&input=BRD-K77947974	http://pubchem.ncbi.nlm.nih.gov/summary/summary.cgi?cid=3396	http://www.drugbank.ca/drugs/DB04842
244	0.9061	BRD-K36772364	HA1E	10.0um	6.0h	http://life.ccs.miami.edu/life/summary?mode=SmallMolecule&source=BROAD&input=BRD-K36772364	http://pubchem.ncbi.nlm.nih.gov/summary/summary.cgi?cid=975656	None
245	0.9058	BRD-K91370081	MCF7	10.0um	24.0h	http://life.ccs.miami.edu/life/summary?mode=SmallMolecule&source=BROAD&input=BRD-K91370081	http://pubchem.ncbi.nlm.nih.gov/summary/summary.cgi?cid=253602	None
246	0.9052	BRD-K37340241	HEPG2	10.0um	6.0h	http://life.ccs.miami.edu/life/summary?mode=SmallMolecule&source=BROAD&input=BRD-K37340241	http://pubchem.ncbi.nlm.nih.gov/summary/summary.cgi?cid=23777578	None
247	0.9052	S1483	HA1E	10.0um	6.0h	http://life.ccs.miami.edu/life/summary?mode=SmallMolecule&source=BROAD&input=BRD-K48722833	http://pubchem.ncbi.nlm.nih.gov/summary/summary.cgi?cid=71360	http://www.drugbank.ca/drugs/DB04946
248	0.9051	BRD-K08451418	HA1E	10.0um	24.0h	http://life.ccs.miami.edu/life/summary?mode=SmallMolecule&source=BROAD&input=BRD-K08451418	http://pubchem.ncbi.nlm.nih.gov/summary/summary.cgi?cid=25190912	None
249	0.9051	BRD-K90970920	VCAP	10.0um	6.0h	http://life.ccs.miami.edu/life/summary?mode=SmallMolecule&source=BROAD&input=BRD-K90970920	http://pubchem.ncbi.nlm.nih.gov/summary/summary.cgi?cid=44487024	None
250	0.9051	IMD 0354	PC3	10.0um	6.0h	http://life.ccs.miami.edu/life/summary?mode=SmallMolecule&source=BROAD&input=BRD-K74305673	http://pubchem.ncbi.nlm.nih.gov/summary/summary.cgi?cid=5081913	None
251	0.9049	BRD-K60070073	VCAP	10.0um	6.0h	http://life.ccs.miami.edu/life/summary?mode=SmallMolecule&source=BROAD&input=BRD-K60070073	http://pubchem.ncbi.nlm.nih.gov/summary/summary.cgi?cid=2847176	None
252	0.9045	BRD-K94248251	VCAP	10.0um	6.0h	http://life.ccs.miami.edu/life/summary?mode=SmallMolecule&source=BROAD&input=BRD-K94248251	http://pubchem.ncbi.nlm.nih.gov/summary/summary.cgi?cid=2208391	None
253	0.9044	Triacsin-c	U937	10.0um	6.0h	http://life.ccs.miami.edu/life/summary?mode=SmallMolecule&source=BROAD&input=BRD-K80527266	http://pubchem.ncbi.nlm.nih.gov/summary/summary.cgi?cid=73707378	None
254	0.9044	IKK Inhibitor X	DV90	6.0um	6.0h	http://life.ccs.miami.edu/life/summary?mode=SmallMolecule&source=BROAD&input=BRD-K93023739	http://pubchem.ncbi.nlm.nih.gov/summary/summary.cgi?cid=9949093	None
255	0.904	BRD-A04308630	HA1E	10.0um	6.0h	http://life.ccs.miami.edu/life/summary?mode=SmallMolecule&source=BROAD&input=BRD-A04308630	http://pubchem.ncbi.nlm.nih.gov/summary/summary.cgi?cid=23340	None
256	0.904	BRD-A53746180	A549	10.0um	24.0h	http://life.ccs.miami.edu/life/summary?mode=SmallMolecule&source=BROAD&input=BRD-A53746180	http://pubchem.ncbi.nlm.nih.gov/summary/summary.cgi?cid=2820696	None
257	0.904	BRD-K44276885	VCAP	10.0um	6.0h	http://life.ccs.miami.edu/life/summary?mode=SmallMolecule&source=BROAD&input=BRD-K44276885	http://pubchem.ncbi.nlm.nih.gov/summary/summary.cgi?cid=444254	None
258	0.904	Helveticoside	PC3	10.0um	24.0h	http://life.ccs.miami.edu/life/summary?mode=SmallMolecule&source=BROAD&input=BRD-A63998256	http://pubchem.ncbi.nlm.nih.gov/summary/summary.cgi?cid=23846563	None
259	0.9038	Methotrimeprazine maleat salt	MCF7	10.0um	24.0h	http://life.ccs.miami.edu/life/summary?mode=SmallMolecule&source=BROAD&input=BRD-K35559145	http://pubchem.ncbi.nlm.nih.gov/summary/summary.cgi?cid=45479743	None
260	0.9037	dapsone	VCAP	10.0um	6.0h	http://life.ccs.miami.edu/life/summary?mode=SmallMolecule&source=BROAD&input=BRD-K62363391	http://pubchem.ncbi.nlm.nih.gov/summary/summary.cgi?cid=2955	http://www.drugbank.ca/drugs/DB00250
261	0.9034	BRD-K99737413	A375	10.0um	24.0h	http://life.ccs.miami.edu/life/summary?mode=SmallMolecule&source=BROAD&input=BRD-K99737413	http://pubchem.ncbi.nlm.nih.gov/summary/summary.cgi?cid=44607577	None
262	0.9028	PROPAFENONE HYDROCHLORIDE	PC3	10.0um	6.0h	http://life.ccs.miami.edu/life/summary?mode=SmallMolecule&source=BROAD&input=BRD-A26334849	http://pubchem.ncbi.nlm.nih.gov/summary/summary.cgi?cid=4932	http://www.drugbank.ca/drugs/DB01182
263	0.9027	BRD-K71726959	MCF7	10.0um	6.0h	http://life.ccs.miami.edu/life/summary?mode=SmallMolecule&source=BROAD&input=BRD-K71726959	http://pubchem.ncbi.nlm.nih.gov/summary/summary.cgi?cid=6610355	None
264	0.9026	BRD-K86652643	HT29	10.0um	6.0h	http://life.ccs.miami.edu/life/summary?mode=SmallMolecule&source=BROAD&input=BRD-K86652643	http://pubchem.ncbi.nlm.nih.gov/summary/summary.cgi?cid=56643200	None
265	0.9025	SB590885	HS578T	1.11um	24h	http://life.ccs.miami.edu/life/summary?mode=SmallMolecule&source=BROAD&input=BRD-K24496482	None	None
266	0.9023	BRD-K74155249	HA1E	10.0um	6.0h	http://life.ccs.miami.edu/life/summary?mode=SmallMolecule&source=BROAD&input=BRD-K74155249	http://pubchem.ncbi.nlm.nih.gov/summary/summary.cgi?cid=44495181	None
267	0.9022	BRD-K34098590	VCAP	10.0um	6.0h	http://life.ccs.miami.edu/life/summary?mode=SmallMolecule&source=BROAD&input=BRD-K34098590	http://pubchem.ncbi.nlm.nih.gov/summary/summary.cgi?cid=38409	None
268	0.9018	BRD-K75302809	HT29	10.0um	6.0h	http://life.ccs.miami.edu/life/summary?mode=SmallMolecule&source=BROAD&input=BRD-K75302809	http://pubchem.ncbi.nlm.nih.gov/summary/summary.cgi?cid=3913840	None
269	0.9017	NCGC00188530-01	HA1E	10.0um	6.0h	http://life.ccs.miami.edu/life/summary?mode=SmallMolecule&source=BROAD&input=BRD-K95352812	http://pubchem.ncbi.nlm.nih.gov/summary/summary.cgi?cid=56643190	None
270	0.9014	BRD-K45878950	VCAP	10.0um	6.0h	http://life.ccs.miami.edu/life/summary?mode=SmallMolecule&source=BROAD&input=BRD-K45878950	http://pubchem.ncbi.nlm.nih.gov/summary/summary.cgi?cid=73707437	None
271	0.9013	BRD-K33164466	HEPG2	10.0um	6.0h	http://life.ccs.miami.edu/life/summary?mode=SmallMolecule&source=BROAD&input=BRD-K33164466	http://pubchem.ncbi.nlm.nih.gov/summary/summary.cgi?cid=23919109	None
272	0.9008	BRD-K89329876	A375	40.0um	6.0h	http://life.ccs.miami.edu/life/summary?mode=SmallMolecule&source=BROAD&input=BRD-K89329876	http://pubchem.ncbi.nlm.nih.gov/summary/summary.cgi?cid=613000	None
273	0.9008	Neostigmine bromide	MCF7	10.0um	24.0h	http://life.ccs.miami.edu/life/summary?mode=SmallMolecule&source=BROAD&input=BRD-K18922609	http://pubchem.ncbi.nlm.nih.gov/summary/summary.cgi?cid=8246	None
274	0.9007	ofloxacin	VCAP	10.0um	6.0h	http://life.ccs.miami.edu/life/summary?mode=SmallMolecule&source=BROAD&input=BRD-A24228527	http://pubchem.ncbi.nlm.nih.gov/summary/summary.cgi?cid=4583	http://www.drugbank.ca/drugs/DB01165
275	0.9006	medroxyprogesterone	HT29	10.0um	6.0h	http://life.ccs.miami.edu/life/summary?mode=SmallMolecule&source=BROAD&input=BRD-K99615199	http://pubchem.ncbi.nlm.nih.gov/summary/summary.cgi?cid=10631	None
276	0.9003	(-)-Gallocatechin gallate	DV90	88.8um	6.0h	http://life.ccs.miami.edu/life/summary?mode=SmallMolecule&source=BROAD&input=BRD-K19216856	http://pubchem.ncbi.nlm.nih.gov/summary/summary.cgi?cid=199472	None
277	0.9001	BRD-K71182391	VCAP	10.0um	24.0h	http://life.ccs.miami.edu/life/summary?mode=SmallMolecule&source=BROAD&input=BRD-K71182391	http://pubchem.ncbi.nlm.nih.gov/summary/summary.cgi?cid=44620891	None
278	0.8998	DG-041	SW620	40.0um	6.0h	http://life.ccs.miami.edu/life/summary?mode=SmallMolecule&source=BROAD&input=BRD-K33272502	http://pubchem.ncbi.nlm.nih.gov/summary/summary.cgi?cid=11296282	None
279	0.8997	BRD-K06765193	HT29	10.0um	6.0h	http://life.ccs.miami.edu/life/summary?mode=SmallMolecule&source=BROAD&input=BRD-K06765193	http://pubchem.ncbi.nlm.nih.gov/summary/summary.cgi?cid=5904441	None
280	0.8992	BRD-K26134695	A549	10.0um	6.0h	http://life.ccs.miami.edu/life/summary?mode=SmallMolecule&source=BROAD&input=BRD-K26134695	http://pubchem.ncbi.nlm.nih.gov/summary/summary.cgi?cid=73364	None
281	0.8988	BRD-K36895979	HA1E	10.0um	6.0h	http://life.ccs.miami.edu/life/summary?mode=SmallMolecule&source=BROAD&input=BRD-K36895979	http://pubchem.ncbi.nlm.nih.gov/summary/summary.cgi?cid=44483523	None
282	0.8987	citalopram	VCAP	10.0um	6.0h	http://life.ccs.miami.edu/life/summary?mode=SmallMolecule&source=BROAD&input=BRD-A47598013	http://pubchem.ncbi.nlm.nih.gov/summary/summary.cgi?cid=77995	None
283	0.8984	HY-50877	HEPG2	10.0um	6.0h	http://life.ccs.miami.edu/life/summary?mode=SmallMolecule&source=BROAD&input=BRD-K92428232	http://pubchem.ncbi.nlm.nih.gov/summary/summary.cgi?cid=15983966	None
284	0.8979	BRD-K26818574	MCF7	10.0um	24.0h	http://life.ccs.miami.edu/life/summary?mode=SmallMolecule&source=BROAD&input=BRD-K26818574	http://pubchem.ncbi.nlm.nih.gov/summary/summary.cgi?cid=25150857	None
285	0.8975	Cloperastine hydrochloride	MCF7	10.0um	24.0h	http://life.ccs.miami.edu/life/summary?mode=SmallMolecule&source=BROAD&input=BRD-A80908310	http://pubchem.ncbi.nlm.nih.gov/summary/summary.cgi?cid=2805	None
286	0.8968	amoxapine	VCAP	10.0um	6.0h	http://life.ccs.miami.edu/life/summary?mode=SmallMolecule&source=BROAD&input=BRD-K02265150	http://pubchem.ncbi.nlm.nih.gov/summary/summary.cgi?cid=2170	http://www.drugbank.ca/drugs/DB00543
287	0.8967	BRD-K95482240	A549	10.0um	24.0h	http://life.ccs.miami.edu/life/summary?mode=SmallMolecule&source=BROAD&input=BRD-K95482240	http://pubchem.ncbi.nlm.nih.gov/summary/summary.cgi?cid=44486602	None
288	0.8966	NCGC00183235-01	VCAP	10.0um	24.0h	http://life.ccs.miami.edu/life/summary?mode=SmallMolecule&source=BROAD&input=BRD-K30443205	http://pubchem.ncbi.nlm.nih.gov/summary/summary.cgi?cid=44142062	None
289	0.8956	L 161982	HT29	10.0um	6.0h	http://life.ccs.miami.edu/life/summary?mode=SmallMolecule&source=BROAD&input=BRD-K39733634	http://pubchem.ncbi.nlm.nih.gov/summary/summary.cgi?cid=9961192	None
290	0.8949	BISACODYL	VCAP	10.0um	6.0h	http://life.ccs.miami.edu/life/summary?mode=SmallMolecule&source=BROAD&input=BRD-K39987650	http://pubchem.ncbi.nlm.nih.gov/summary/summary.cgi?cid=2391	None
291	0.8939	BRD-K21773564	PC3	10.0um	6.0h	http://life.ccs.miami.edu/life/summary?mode=SmallMolecule&source=BROAD&input=BRD-K21773564	http://pubchem.ncbi.nlm.nih.gov/summary/summary.cgi?cid=46835808	None
292	0.8937	BRD-K10870738	A549	10.0um	6.0h	http://life.ccs.miami.edu/life/summary?mode=SmallMolecule&source=BROAD&input=BRD-K10870738	http://pubchem.ncbi.nlm.nih.gov/summary/summary.cgi?cid=9905190	None
293	0.8931	BRD-K30993697	HA1E	10.0um	6.0h	http://life.ccs.miami.edu/life/summary?mode=SmallMolecule&source=BROAD&input=BRD-K30993697	None	None
294	0.8928	NCGC00185923-01	VCAP	10.0um	24.0h	http://life.ccs.miami.edu/life/summary?mode=SmallMolecule&source=BROAD&input=BRD-K37498076	http://pubchem.ncbi.nlm.nih.gov/summary/summary.cgi?cid=60138088	None
295	0.8924	4-(aminomethyl)benzenesulfonamide	VCAP	10.0um	6.0h	http://life.ccs.miami.edu/life/summary?mode=SmallMolecule&source=BROAD&input=BRD-K30649484	http://pubchem.ncbi.nlm.nih.gov/summary/summary.cgi?cid=67313	None
296	0.8923	13521	HA1E	10.0um	6.0h	http://life.ccs.miami.edu/life/summary?mode=SmallMolecule&source=BROAD&input=BRD-A80574334	http://pubchem.ncbi.nlm.nih.gov/summary/summary.cgi?cid=439620	None
297	0.8914	parecoxib na	VCAP	10.0um	6.0h	http://life.ccs.miami.edu/life/summary?mode=SmallMolecule&source=BROAD&input=BRD-K13800121	http://pubchem.ncbi.nlm.nih.gov/summary/summary.cgi?cid=119828	None
298	0.8906	BRD-K73319509	DV90	40.0um	6.0h	http://life.ccs.miami.edu/life/summary?mode=SmallMolecule&source=BROAD&input=BRD-K73319509	http://pubchem.ncbi.nlm.nih.gov/summary/summary.cgi?cid=17754438	None
299	0.8902	NCGC00182828-01	PC3	10.0um	24.0h	http://life.ccs.miami.edu/life/summary?mode=SmallMolecule&source=BROAD&input=BRD-K39507792	http://pubchem.ncbi.nlm.nih.gov/summary/summary.cgi?cid=25243774	None
300	0.8898	BJM-ctd2-9	DV90	10.0um	6.0h	http://life.ccs.miami.edu/life/summary?mode=SmallMolecule&source=BROAD&input=BRD-M86331534	http://pubchem.ncbi.nlm.nih.gov/summary/summary.cgi?cid=73707397	None
301	0.8898	QUINACRINE HYDROCHLORIDE	DV90	10.0um	6.0h	http://life.ccs.miami.edu/life/summary?mode=SmallMolecule&source=BROAD&input=BRD-A45889380	http://pubchem.ncbi.nlm.nih.gov/summary/summary.cgi?cid=23581813	None
302	0.8887	BRD-K08307026	PC3	10.0um	24.0h	http://life.ccs.miami.edu/life/summary?mode=SmallMolecule&source=BROAD&input=BRD-K08307026	http://pubchem.ncbi.nlm.nih.gov/summary/summary.cgi?cid=44631783	None
303	0.8885	wortmannin	PC3	10.0um	24.0h	http://life.ccs.miami.edu/life/summary?mode=SmallMolecule&source=BROAD&input=BRD-A75409952	http://pubchem.ncbi.nlm.nih.gov/summary/summary.cgi?cid=5691	None
304	0.8884	BRD-K93754473	MCF7	28.39um	24.0h	http://life.ccs.miami.edu/life/summary?mode=SmallMolecule&source=BROAD&input=BRD-K93754473	http://pubchem.ncbi.nlm.nih.gov/summary/summary.cgi?cid=2733526	http://www.drugbank.ca/drugs/DB00675
305	0.8882	BRD-K05151076	MCF7	10.0um	24.0h	http://life.ccs.miami.edu/life/summary?mode=SmallMolecule&source=BROAD&input=BRD-K05151076	http://pubchem.ncbi.nlm.nih.gov/summary/summary.cgi?cid=9806489	None
306	0.888	BMS-536924	MCF7	11.1um	24.0h	http://life.ccs.miami.edu/life/summary?mode=SmallMolecule&source=BROAD&input=BRD-K34581968	http://pubchem.ncbi.nlm.nih.gov/summary/summary.cgi?cid=11353973	None
307	0.8878	fulvestrant	MCF7	10.0um	24.0h	http://life.ccs.miami.edu/life/summary?mode=SmallMolecule&source=BROAD&input=BRD-A90490067	http://pubchem.ncbi.nlm.nih.gov/summary/summary.cgi?cid=3478439	None
308	0.8877	AZD-8330	HCC515	0.37um	24h	http://life.ccs.miami.edu/life/summary?mode=SmallMolecule&source=BROAD&input=BRD-K37687095	http://pubchem.ncbi.nlm.nih.gov/summary/summary.cgi?cid=16666708	None
309	0.8877	INK-128	A549	10um	24h	http://life.ccs.miami.edu/life/summary?mode=SmallMolecule&source=BROAD&input=BRD-K59317601	None	None
310	0.8873	GSK-2126458	MDAMB231	0.12um	24h	http://life.ccs.miami.edu/life/summary?mode=SmallMolecule&source=BROAD&input=BRD-K42918627	http://pubchem.ncbi.nlm.nih.gov/summary/summary.cgi?cid=52914946	None
311	0.8864	BRD-K98490050	MCF7	10.0um	24.0h	http://life.ccs.miami.edu/life/summary?mode=SmallMolecule&source=BROAD&input=BRD-K98490050	http://pubchem.ncbi.nlm.nih.gov/summary/summary.cgi?cid=3926765	None
312	0.8862	TGX-115	PC3	160.0um	24.0h	http://life.ccs.miami.edu/life/summary?mode=SmallMolecule&source=BROAD&input=BRD-K67075780	http://pubchem.ncbi.nlm.nih.gov/summary/summary.cgi?cid=9902311	None
313	0.8853	GDC-0980	PC3	1.11um	24h	http://life.ccs.miami.edu/life/summary?mode=SmallMolecule&source=BROAD&input=BRD-A18328003	None	None
314	0.8849	trametinib	HCC515	3.33um	24h	http://life.ccs.miami.edu/life/summary?mode=SmallMolecule&source=BROAD&input=BRD-K12343256	http://pubchem.ncbi.nlm.nih.gov/summary/summary.cgi?cid=11707110	None
315	0.8847	BRD-K92428153	MCF7	10.0um	24.0h	http://life.ccs.miami.edu/life/summary?mode=SmallMolecule&source=BROAD&input=BRD-K92428153	http://pubchem.ncbi.nlm.nih.gov/summary/summary.cgi?cid=5281078	http://www.drugbank.ca/drugs/DB00688
316	0.8844	Valdecoxib	PC3	177.6um	24.0h	http://life.ccs.miami.edu/life/summary?mode=SmallMolecule&source=BROAD&input=BRD-K12994359	http://pubchem.ncbi.nlm.nih.gov/summary/summary.cgi?cid=119607	None
317	0.8843	NVP-BEZ235	MCF10A	1.11um	24h	http://life.ccs.miami.edu/life/summary?mode=SmallMolecule&source=BROAD&input=BRD-K12184916	http://pubchem.ncbi.nlm.nih.gov/summary/summary.cgi?cid=11977753	None
318	0.8835	dasatinib	MDAMB231	0.37um	24h	http://life.ccs.miami.edu/life/summary?mode=SmallMolecule&source=BROAD&input=BRD-K49328571	http://pubchem.ncbi.nlm.nih.gov/summary/summary.cgi?cid=3062316	http://www.drugbank.ca/drugs/DB01254
319	0.8835	ST4066738	HEPG2	10.0um	6.0h	http://life.ccs.miami.edu/life/summary?mode=SmallMolecule&source=BROAD&input=BRD-K82395301	http://pubchem.ncbi.nlm.nih.gov/summary/summary.cgi?cid=1043828	None
320	0.8832	GDC-0941	LNCAP	3.33um	24h	http://life.ccs.miami.edu/life/summary?mode=SmallMolecule&source=BROAD&input=BRD-K52911425	http://pubchem.ncbi.nlm.nih.gov/summary/summary.cgi?cid=17755052	None
321	0.8816	KU 0060648 trihydrochloride	MCF7	10.0um	24.0h	http://life.ccs.miami.edu/life/summary?mode=SmallMolecule&source=BROAD&input=BRD-K09499853	http://pubchem.ncbi.nlm.nih.gov/summary/summary.cgi?cid=11964036	None
322	0.8815	BMS-754807	HT29	10.0um	24.0h	http://life.ccs.miami.edu/life/summary?mode=SmallMolecule&source=BROAD&input=BRD-K13049116	http://pubchem.ncbi.nlm.nih.gov/summary/summary.cgi?cid=24785538	None
323	0.8812	PI-103	MCF10A	3.33um	24h	http://life.ccs.miami.edu/life/summary?mode=SmallMolecule&source=BROAD&input=BRD-K67868012	http://pubchem.ncbi.nlm.nih.gov/summary/summary.cgi?cid=9884685	None
324	0.879	TG101348	HT29	11.1um	24.0h	http://life.ccs.miami.edu/life/summary?mode=SmallMolecule&source=BROAD&input=BRD-K12502280	http://pubchem.ncbi.nlm.nih.gov/summary/summary.cgi?cid=16722836	None
325	0.8779	Akti-1/2	DV90	9.1um	6.0h	http://life.ccs.miami.edu/life/summary?mode=SmallMolecule&source=BROAD&input=BRD-K04887706	http://pubchem.ncbi.nlm.nih.gov/summary/summary.cgi?cid=10196499	None
326	0.8753	crizotinib	HT29	10um	24h	http://life.ccs.miami.edu/life/summary?mode=SmallMolecule&source=BROAD&input=BRD-K78431006	http://pubchem.ncbi.nlm.nih.gov/summary/summary.cgi?cid=11626560	None
327	0.8744	6-diazo-5-oxo-l-norleucine	DV90	40.0um	6.0h	http://life.ccs.miami.edu/life/summary?mode=SmallMolecule&source=BROAD&input=BRD-K84924563	http://pubchem.ncbi.nlm.nih.gov/summary/summary.cgi?cid=73707377	None
328	0.8715	ZSTK-474	HS578T	0.37um	24h	http://life.ccs.miami.edu/life/summary?mode=SmallMolecule&source=BROAD&input=BRD-K63068307	http://pubchem.ncbi.nlm.nih.gov/summary/summary.cgi?cid=11647372	None
329	0.8691	NP-001236	DV90	40.0um	6.0h	http://life.ccs.miami.edu/life/summary?mode=SmallMolecule&source=BROAD&input=BRD-A70155556	http://pubchem.ncbi.nlm.nih.gov/summary/summary.cgi?cid=3565209	None
330	0.8676	BRD-K68143200	U937	10.0um	6.0h	http://life.ccs.miami.edu/life/summary?mode=SmallMolecule&source=BROAD&input=BRD-K68143200	http://pubchem.ncbi.nlm.nih.gov/summary/summary.cgi?cid=262093	None
331	0.8625	B675700.cdx	DV90	0.04um	6.0h	http://life.ccs.miami.edu/life/summary?mode=SmallMolecule&source=BROAD&input=BRD-K88510285	http://pubchem.ncbi.nlm.nih.gov/summary/summary.cgi?cid=387447	None
332	0.678	geldanamycin	MCF10A	1.11um	24h	http://life.ccs.miami.edu/life/summary?mode=SmallMolecule&source=BROAD&input=BRD-A19500257	http://pubchem.ncbi.nlm.nih.gov/summary/summary.cgi?cid=13017911	None
333	0.6778	radicicol	MCF10A	1.11um	24h	http://life.ccs.miami.edu/life/summary?mode=SmallMolecule&source=BROAD&input=BRD-A39996500	http://pubchem.ncbi.nlm.nih.gov/summary/summary.cgi?cid=5311380	None
334	0.6778	AZD-6482	MCF7	10um	24h	http://life.ccs.miami.edu/life/summary?mode=SmallMolecule&source=BROAD&input=BRD-K58772419	http://pubchem.ncbi.nlm.nih.gov/summary/summary.cgi?cid=44137675	None
335	0.6768	L5288-1MG	PC3	10.0um	24.0h	http://life.ccs.miami.edu/life/summary?mode=SmallMolecule&source=BROAD&input=BRD-A19248578	http://pubchem.ncbi.nlm.nih.gov/summary/summary.cgi?cid=6436219	None
336	0.6765	R3904	ASC	10.0um	24.0h	http://life.ccs.miami.edu/life/summary?mode=SmallMolecule&source=BROAD&input=BRD-K77286328	http://pubchem.ncbi.nlm.nih.gov/summary/summary.cgi?cid=210332	None
337	0.6758	E3380	PC3	10.0um	24.0h	http://life.ccs.miami.edu/life/summary?mode=SmallMolecule&source=BROAD&input=BRD-K85985071	http://pubchem.ncbi.nlm.nih.gov/summary/summary.cgi?cid=3213	None
338	0.6753	PP-110	HT29	22.2um	24.0h	http://life.ccs.miami.edu/life/summary?mode=SmallMolecule&source=BROAD&input=BRD-K03618428	http://pubchem.ncbi.nlm.nih.gov/summary/summary.cgi?cid=24905203	None
339	0.6742	5841365	PC3	10.0um	24.0h	http://life.ccs.miami.edu/life/summary?mode=SmallMolecule&source=BROAD&input=BRD-K12105018	http://pubchem.ncbi.nlm.nih.gov/summary/summary.cgi?cid=1721551	None
340	0.6741	S1108	ASC	10.0um	24.0h	http://life.ccs.miami.edu/life/summary?mode=SmallMolecule&source=BROAD&input=BRD-K50140147	http://pubchem.ncbi.nlm.nih.gov/summary/summary.cgi?cid=16038120	None
341	0.6719	NVP-AUY922	MCF10A	0.37um	24h	http://life.ccs.miami.edu/life/summary?mode=SmallMolecule&source=BROAD&input=BRD-K65182930	None	None
342	0.6701	NVP-TAE684	HME1	1.11um	24h	http://life.ccs.miami.edu/life/summary?mode=SmallMolecule&source=BROAD&input=BRD-K50140147	http://pubchem.ncbi.nlm.nih.gov/summary/summary.cgi?cid=16038120	None
343	0.6623	torin-1	BT20	1.11um	24h	http://life.ccs.miami.edu/life/summary?mode=SmallMolecule&source=BROAD&input=BRD-K40175214	http://pubchem.ncbi.nlm.nih.gov/summary/summary.cgi?cid=49836027	None
344	0.6547	HY-10992	ASC	10.0um	24.0h	http://life.ccs.miami.edu/life/summary?mode=SmallMolecule&source=BROAD&input=BRD-K46056750	http://pubchem.ncbi.nlm.nih.gov/summary/summary.cgi?cid=67077825	None
345	0.6528	AS605240	HT29	10.0um	24.0h	http://life.ccs.miami.edu/life/summary?mode=SmallMolecule&source=BROAD&input=BRD-K41895714	http://pubchem.ncbi.nlm.nih.gov/summary/summary.cgi?cid=10377751	None
346	0.6501	BRD-K52911425	ASC	10.0um	24.0h	http://life.ccs.miami.edu/life/summary?mode=SmallMolecule&source=BROAD&input=BRD-K52911425	http://pubchem.ncbi.nlm.nih.gov/summary/summary.cgi?cid=17755052	None
347	0.6205	BRD-K26664453	HA1E	10.0um	24.0h	http://life.ccs.miami.edu/life/summary?mode=SmallMolecule&source=BROAD&input=BRD-K26664453	http://pubchem.ncbi.nlm.nih.gov/summary/summary.cgi?cid=5311281	None
